# Supplementary material for: Antimicrobial Activity of Rhenium Di- and Tricarbonyl Diimine Complexes: Insights on Membrane-Bound S. aureus Protein Binding
Source: Pharmaceuticals (Basel). 2022 Sep 5;15(9):1107. doi: 10.3390/ph15091107 (PMC9501577; doi:10.3390/ph15091107)
Supplement: Supplementary file 1 [file pharmaceuticals-15-01107-s001.zip]

Archive with 1 entries (1 files):
- pharmaceuticals-1876815-supplementary.pdf
